# Supplementary material for: Naja atra SVPLA2 Aggravates Acute Kidney Injury Through Metabolic Reprogramming-Dependent Macrophage Polarization and Defective Efferocytosis
Source: Toxins (Basel). 2026 Mar 24;18(4):155. doi: 10.3390/toxins18040155 (PMC13120190; doi:10.3390/toxins18040155)
Supplement: Supplementary file 1 [file toxins-18-00155-s001.zip]

Archive with 1 entries (1 files):
- toxins-4174201-supplementary.pdf
